# Supplementary material for: A General Shear-Dependent Model for Thrombus Formation
Source: PLoS Comput Biol. 2017 Jan 17;13(1):e1005291. doi: 10.1371/journal.pcbi.1005291 (PMC5240924; doi:10.1371/journal.pcbi.1005291)
Supplement: S1 Table — (TEX) [file pcbi.1005291.s002.tex]

\begin{table}[th]
\begin{center}
\begin{tabular}{ccp{1.4in}cc}
  \hline\hline
  Index     & Species   & Name                  & $c^0_i \ (nM)$            & $D_i \times10^{-7} \ (cm^2/s)$   \\
  \hline
  1         & IXa       & enzyme IXa             & $90\times10^{-5} $               & $6.25$          \\
  2         & IX        & zymogen IX            & $90 $               & $5.63$          \\
  3         & VIIIa     & enzyme VIIIa           & $0.7\times10^{-5} $               & $3.92$          \\
  4         & VIII      & zymogen VIII          & $0.7 $               & $3.12$          \\
  5         & Va        & enzyme Va              & $20\times10^{-5} $               & $3.82$          \\
  6         & V         & zymogen V             & $20 $               & $3.12$          \\
  7         & Xa        & enzyme Xa              & $170\times10^{-5} $               & $7.37$          \\
  8         & X         & zymogen X             & $170 $               & $5.63$          \\
  9         & IIa       & thrombin              & $1400\times10^{-5} $               & $6.47$          \\
  10         & II       & prothrombin          & $1400 $               & $5.21$          \\
  11        & Ia        & fibrin                & $7000\times10^{-5} $               & $2.47$          \\
  12        & I         & fibrinogen            & $7000 $               & $3.1$          \\
  13        & XIa       & enzyme XIa             & $30\times10^{-5} $               & $5.0$          \\
  14        & XI        & zymogen XI            & $30 $               & $3.97$          \\
  15        & ATIII     & anti-thrombin-III      & $2410 $               & $5.57$          \\
  16        & TFPI      & tissue factor pathway inhibitor  & $2.5 $    & $6.30$          \\
  17        & APC       & active protein C      & $60\times10^{-5} $               & $5.50$          \\
  18        & PC        & protein C             & $60 $               & $5.44$          \\
  19        & $\alpha_1$AT& $\alpha_1$-AntiTrypsin    & $45000 $           & $5.82$          \\
  20        & ADP       & adenosine diphosphate  & $0.0 $       & $25.70$          \\
  21        & Z         & tenase                & $1.125\times10^{-4}$                & $-$ \\
  22        & W         & prothrombinase        & $0.034$                & $-$ \\

  \hline\hline
\end{tabular}
\end{center}
\end{table}
