# Supplementary material for: A General Shear-Dependent Model for Thrombus Formation
Source: PLoS Comput Biol. 2017 Jan 17;13(1):e1005291. doi: 10.1371/journal.pcbi.1005291 (PMC5240924; doi:10.1371/journal.pcbi.1005291)
Supplement: S2 Table — Kinetic constants are given as follows: k9 = 11 min−1, K9M = 160 nM, h9 = 0.0162 nM−1 min−1, k8 = 194.4 min−1, K8M = 112,000 nM, h8 = 0.222 min−1, hC8 = 10.2 min−1, HC8M = 14.6 nM, k5 = 27.0 min−1, K5M = 140.5 nM, h5 = 0.17 min−1, hC5 = 10.2 min−1, HC5M = 14.6 nM, k10 = 2391 min−1, K10M = 160 nM, h10 = 0.347 nM−1 min−1, hTFPI = 0.48 nM−1 min−1, k2 = 1344 min−1, K2M = 1060 nM, h2 = 0.714 nM−1 min−1, k1 = 3540 min−1, K1M = 3160 nM, h1 = 1500 min−1, H1M = 250,000 nM, k11 = 0.0078 min−1, K11M = 50 nM, h11A3=1.6×10-3nM-1min-1, h11L1=1.3×10-5nM-1min-1, kPC = 39 min−1, KPCM = 3190 nM, hPC = 6.6 × 10−7 nM−1 min−1, KdZ = 0.56 nM, KdW = 0.1 nM. (TEX) [file pcbi.1005291.s003.tex]

\begin{table}[tbhp]
\begin{center}
\begin{tabular}{l}
  \hline\hline
  $S_1$ = ($k_9$[XIa][IX])/($K_{9M}$+[IX]) - $h_9$[IXa][ATIII] \\

  $S_2$ = -($k_9$[XIa][IX])/($K_{9M}$+[IX])    \\

  $S_3$ = ($k_8$[IIa][VIII])/($K_{8M}$+[VIII]) - $h_8$[VIIIa] - ($h_{C8}$[APC][VIIIa])/($H_{C8M}$+[VIIIa])     \\

  $S_4$ = ($k_8$[IIa][VIII])/($K_{8M}$+[VIII])     \\

  $S_5$ = ($k_5$[IIa][V])/($K_{5M}$+[V]) - $h_5$[Va] - ($h_{C5}$[APC][Va])/($H_{C5M}$+[Va])     \\

  $S_6$ = -($k_5$[IIa][V])/($K_{5M}$+[V])     \\

  $S_7$ =  ($k_{10}$[Z][X])/($K_{10M}$+[X]) - $h_{10}$[Xa][ATIII] - $h_{TFPI}$[TFPI][Xa]      \\

  $S_8$ =  -($k_{10}$[Z][X])/($K_{10M}$+[X])     \\

  $S_9$ =  ($k_2$[W][II])/($K_{2M}$+[II]) - $h_2$[IIa][ATIII]     \\

  $S_{10}$ =  -($k_2$[W][II])/($K_{2M}$+[II])     \\

  $S_{11}$ =  ($k_1$[IIa][I])/($K_{1M}$+[I])    \\

  $S_{12}$ =  -($k_1$[IIa][I])/($K_{1M}$+[I])     \\

  $S_{13}$ =  ($k_{11}$[IIa][XI])/($K_{11M}$+[XI]) - $h_{11}^{A3}$[XIa][ATIII] - $h_{11}^{L1}$[XIa][$\alpha_1$AT]     \\

  $S_{14}$ =  -($k_{11}$[IIa][XI])/($K_{11M}$+[XI])     \\

  $S_{15}$ =  -($h_{9}$[IXa]+$h_{10}$[Xa] + $h_{2}$[IIa] + $h_{11}^{A3}$[XIa])[ATIII] \\

  $S_{16}$ =  -$h_{TFPI}$[TFPI][Xa]  \\

  $S_{17}$ =  ($k_{PC}$[IIa][PC])/($K_{PCM}$+[PC]) - $h_{PC}$[APC][$\alpha_1$AT]     \\

  $S_{18}$ =  -($k_{PC}$[IIa][PC])/($K_{PCM}$+[PC])    \\

  $S_{19}$ =  -$h_{PC}$[APC][$\alpha_1$AT] - $h_{11}^{L1}$[XIa][$\alpha_1$AT] \\

  $S_{20}$ =  $S_{rel}$ as in \eq{rel} \\
  \hline\hline
\end{tabular}
\end{center}
\end{table}
