# Supplementary material for: A General Shear-Dependent Model for Thrombus Formation
Source: PLoS Comput Biol. 2017 Jan 17;13(1):e1005291. doi: 10.1371/journal.pcbi.1005291 (PMC5240924; doi:10.1371/journal.pcbi.1005291)
Supplement: S3 Table — The kinetic constants are given as k7,9 = 32.4 min−1, K7,9M = 24 nM, k7,10 = 103.0 min−1, K7,10M = 240 nM. (TEX) [file pcbi.1005291.s004.tex]

\begin{table}[t]
\begin{center}
\begin{tabular}{p{0.75in} p{3in}}
  \hline\hline
  Index $j$      & Boundary flux terms $B_j$          \\
  \hline
  1          & ($k_{7,9}$[IX]$^W$[TF-VIIa]$^W$)/($K_{7,9M}$+[IX]$^W$) \\

  2          & -($k_{7,9}$[IX]$^W$[TF-VIIa]$^W$)/($K_{7,9M}$+[IX]$^W$) \\

  7          & ($k_{7,10}$[X]$^W$[TF-VIIa]$^W$)/($K_{7,10M}$+[X]$^W$) \\

  8          & -($k_{7,10}$[X]$^W$[TF-VIIa]$^W$)/($K_{7,10M}$+[X]$^W$) \\
  \hline\hline
\end{tabular}
\end{center}
\end{table}
